# Supplementary material for: A New Regioselective Synthesis of the Cysteine-Rich Peptide Linaclotide
Source: Molecules. 2023 Jan 19;28(3):1007. doi: 10.3390/molecules28031007 (PMC9919235; doi:10.3390/molecules28031007)
Supplement: Supplementary file 1 [file molecules-28-01007-s001.zip]

Archive with 1 entries (1 files):
- molecules-2156774-supplementary.pdf
